# Supplementary material for: Genome-wide determination of on-target and off-target characteristics for RNA-guided DNA methylation by dCas9 methyltransferases
Source: Gigascience. 2018 Feb 19;7(3):giy011. doi: 10.1093/gigascience/giy011 (PMC5888497; doi:10.1093/gigascience/giy011)
Supplement: Supplemental material [file giy011_supp.zip]

Archive with 6 entries (6 files):
- Supplementary Table S1.docx
- Supplementary Table S2.csv
- Supplementary Table S3.csv
- Supplementary Table S4.csv
- Supplementary Table S5.csv
- Supplementary Table S6.csv
